# Supplementary material for: Gold-Catalyzed “Back-to-Front” Synthesis of 4-Silyloxyindoles
Source: Org Lett. 2024 Jun 5;26(23):4969–74. doi: 10.1021/acs.orglett.4c01581 (PMC11187626; doi:10.1021/acs.orglett.4c01581)
Supplement: Supplementary file 2 — ol4c01581_si_002.zip [file ol4c01581_si_002.zip]

Archive with 5,651 entries (4,843 files):
- 10/
- 10/C NMR/
- 10/C NMR/acqu
- 10/C NMR/acqus
- 10/C NMR/audita.txt
- 10/C NMR/cpdprg2
- 10/C NMR/fid
- 10/C NMR/format.temp
- 10/C NMR/pdata/
- 10/C NMR/pdata/1/
- 10/C NMR/pdata/1/1i
- 10/C NMR/pdata/1/1r
- 10/C NMR/pdata/1/auditp.txt
- 10/C NMR/pdata/1/outd
- 10/C NMR/pdata/1/proc
- 10/C NMR/pdata/1/procs
- 10/C NMR/pdata/1/thumb.png
- 10/C NMR/pdata/1/title
- 10/C NMR/pulseprogram
- 10/C NMR/scon2
- 10/C NMR/shimvalues
- 10/C NMR/specpar
- 10/C NMR/uxnmr.info
- 10/C NMR/uxnmr.par
- 10/C NMR/vtc_pid_settings
- 10/H NMR/
- 10/H NMR/acqu
- 10/H NMR/acqus
- 10/H NMR/audita.txt
- 10/H NMR/fid
- 10/H NMR/format.temp
- 10/H NMR/pdata/
- 10/H NMR/pdata/1/
- 10/H NMR/pdata/1/1i
- 10/H NMR/pdata/1/1r
- 10/H NMR/pdata/1/auditp.txt
- 10/H NMR/pdata/1/outd
- 10/H NMR/pdata/1/proc
- 10/H NMR/pdata/1/procs
- 10/H NMR/pdata/1/thumb.png
- 10/H NMR/pdata/1/title
- 10/H NMR/pulseprogram
- 10/H NMR/scon2
- 10/H NMR/shimvalues
- 10/H NMR/specpar
- 10/H NMR/uxnmr.info
- 10/H NMR/uxnmr.par
- 10/H NMR/vtc_pid_settings
- 1aa/
- 1aa/C NMR/
- 1aa/C NMR/acqu
- 1aa/C NMR/acqus
- 1aa/C NMR/audita.txt
- 1aa/C NMR/cpdprg2
- 1aa/C NMR/fid
- 1aa/C NMR/format.temp
- 1aa/C NMR/fq1list
- 1aa/C NMR/pdata/
- 1aa/C NMR/pdata/1/
- 1aa/C NMR/pdata/1/1i
- 1aa/C NMR/pdata/1/1r
- 1aa/C NMR/pdata/1/auditp.txt
- 1aa/C NMR/pdata/1/outd
- 1aa/C NMR/pdata/1/proc
- 1aa/C NMR/pdata/1/procs
- 1aa/C NMR/pdata/1/thumb.png
- 1aa/C NMR/pdata/1/title
- 1aa/C NMR/precom.output
- 1aa/C NMR/pulseprogram
- 1aa/C NMR/scon2
- 1aa/C NMR/shimvalues
- 1aa/C NMR/specpar
- 1aa/C NMR/uxnmr.info
- 1aa/C NMR/uxnmr.par
- 1aa/C NMR/vtc_pid_settings
- 1aa/H NMR/
- 1aa/H NMR/acqu
- 1aa/H NMR/acqus
- 1aa/H NMR/audita.txt
- 1aa/H NMR/fid
- 1aa/H NMR/format.temp
- 1aa/H NMR/pdata/
- 1aa/H NMR/pdata/1/
- 1aa/H NMR/pdata/1/1i
- 1aa/H NMR/pdata/1/1r
- 1aa/H NMR/pdata/1/auditp.txt
- 1aa/H NMR/pdata/1/outd
- 1aa/H NMR/pdata/1/proc
- 1aa/H NMR/pdata/1/procs
- 1aa/H NMR/pdata/1/thumb.png
- 1aa/H NMR/pdata/1/title
- 1aa/H NMR/pulseprogram
- 1aa/H NMR/scon2
- 1aa/H NMR/shimvalues
- 1aa/H NMR/specpar
- 1aa/H NMR/uxnmr.info
- 1aa/H NMR/uxnmr.par
- 1aa/H NMR/vtc_pid_settings
- 1ab/
- 1ab/C NMR/
- 1ab/C NMR/acqu
- 1ab/C NMR/acqus
- 1ab/C NMR/audita.txt
- 1ab/C NMR/cpdprg2
- 1ab/C NMR/fid
- 1ab/C NMR/format.temp
- 1ab/C NMR/fq1list
- 1ab/C NMR/pdata/
- 1ab/C NMR/pdata/1/
- 1ab/C NMR/pdata/1/1i
- 1ab/C NMR/pdata/1/1r
- 1ab/C NMR/pdata/1/auditp.txt
- 1ab/C NMR/pdata/1/outd
- 1ab/C NMR/pdata/1/proc
- 1ab/C NMR/pdata/1/procs
- 1ab/C NMR/pdata/1/thumb.png
- 1ab/C NMR/pdata/1/title
- 1ab/C NMR/precom.output
- 1ab/C NMR/pulseprogram
- 1ab/C NMR/scon2
- 1ab/C NMR/shimvalues
- 1ab/C NMR/specpar
- 1ab/C NMR/uxnmr.info
- 1ab/C NMR/uxnmr.par
- 1ab/C NMR/vtc_pid_settings
- 1ab/H NMR/
- 1ab/H NMR/acqu
- 1ab/H NMR/acqus
- 1ab/H NMR/audita.txt
- 1ab/H NMR/fid
- 1ab/H NMR/format.temp
- 1ab/H NMR/pdata/
- 1ab/H NMR/pdata/1/
- 1ab/H NMR/pdata/1/1i
- 1ab/H NMR/pdata/1/1r
- 1ab/H NMR/pdata/1/auditp.txt
- 1ab/H NMR/pdata/1/outd
- 1ab/H NMR/pdata/1/proc
- 1ab/H NMR/pdata/1/procs
- 1ab/H NMR/pdata/1/thumb.png
- 1ab/H NMR/pdata/1/title
- 1ab/H NMR/pulseprogram
- 1ab/H NMR/scon2
- 1ab/H NMR/shimvalues
- 1ab/H NMR/specpar
- 1ab/H NMR/uxnmr.info
- 1ab/H NMR/uxnmr.par
- 1ab/H NMR/vtc_pid_settings
- 1af/
- 1af/C NMR/
- 1af/C NMR/acqu
- 1af/C NMR/acqus
- 1af/C NMR/audita.txt
- 1af/C NMR/cpdprg2
- 1af/C NMR/fid
- 1af/C NMR/format.temp
- 1af/C NMR/fq1list
- 1af/C NMR/pdata/
- 1af/C NMR/pdata/1/
- 1af/C NMR/pdata/1/1i
- 1af/C NMR/pdata/1/1r
- 1af/C NMR/pdata/1/auditp.txt
- 1af/C NMR/pdata/1/outd
- 1af/C NMR/pdata/1/proc
- 1af/C NMR/pdata/1/procs
- 1af/C NMR/pdata/1/thumb.png
- 1af/C NMR/pdata/1/title
- 1af/C NMR/precom.output
- 1af/C NMR/pulseprogram
- 1af/C NMR/scon2
- 1af/C NMR/shimvalues
- 1af/C NMR/specpar
- 1af/C NMR/uxnmr.info
- 1af/C NMR/uxnmr.par
- 1af/C NMR/vtc_pid_settings
- 1af/H NMR/
- 1af/H NMR/acqu
- 1af/H NMR/acqus
- 1af/H NMR/audita.txt
- 1af/H NMR/fid
- 1af/H NMR/format.temp
- 1af/H NMR/pdata/
- 1af/H NMR/pdata/1/
- 1af/H NMR/pdata/1/1i
- 1af/H NMR/pdata/1/1r
- 1af/H NMR/pdata/1/auditp.txt
- 1af/H NMR/pdata/1/outd
- 1af/H NMR/pdata/1/proc
- 1af/H NMR/pdata/1/procs
- 1af/H NMR/pdata/1/thumb.png
- 1af/H NMR/pdata/1/title
- 1af/H NMR/pulseprogram
- 1af/H NMR/scon2
- 1af/H NMR/shimvalues
- 1af/H NMR/specpar
- 1af/H NMR/uxnmr.info
- 1af/H NMR/uxnmr.par
- 1af/H NMR/vtc_pid_settings
- 1ah/
- 1ah/C NMR/
- 1ah/C NMR/acqu
- 1ah/C NMR/acqus
- 1ah/C NMR/audita.txt
- 1ah/C NMR/cpdprg2
- 1ah/C NMR/fid
- 1ah/C NMR/format.temp
- 1ah/C NMR/fq1list
- 1ah/C NMR/pdata/
- 1ah/C NMR/pdata/1/
- 1ah/C NMR/pdata/1/1i
- 1ah/C NMR/pdata/1/1r
- 1ah/C NMR/pdata/1/auditp.txt
- 1ah/C NMR/pdata/1/outd
- 1ah/C NMR/pdata/1/proc
- 1ah/C NMR/pdata/1/procs
- 1ah/C NMR/pdata/1/thumb.png
- 1ah/C NMR/pdata/1/title
- 1ah/C NMR/precom.output
- 1ah/C NMR/pulseprogram
- 1ah/C NMR/scon2
- 1ah/C NMR/shimvalues
- 1ah/C NMR/specpar
- 1ah/C NMR/uxnmr.info
- 1ah/C NMR/uxnmr.par
- 1ah/C NMR/vtc_pid_settings
- 1ah/H NMR/
- 1ah/H NMR/acqu
- 1ah/H NMR/acqus
- 1ah/H NMR/audita.txt
- 1ah/H NMR/fid
- 1ah/H NMR/format.temp
- 1ah/H NMR/pdata/
- 1ah/H NMR/pdata/1/
- 1ah/H NMR/pdata/1/1i
- 1ah/H NMR/pdata/1/1r
- 1ah/H NMR/pdata/1/auditp.txt
- 1ah/H NMR/pdata/1/outd
- 1ah/H NMR/pdata/1/proc
- 1ah/H NMR/pdata/1/procs
- 1ah/H NMR/pdata/1/thumb.png
- 1ah/H NMR/pdata/1/title
- 1ah/H NMR/pulseprogram
- 1ah/H NMR/scon2
- 1ah/H NMR/shimvalues
- 1ah/H NMR/specpar
- 1ah/H NMR/uxnmr.info
- 1ah/H NMR/uxnmr.par
- 1ah/H NMR/vtc_pid_settings
- 1ai/
- 1ai/C NMR/
- 1ai/C NMR/acqu
- 1ai/C NMR/acqus
- 1ai/C NMR/audita.txt
- 1ai/C NMR/cpdprg2
- 1ai/C NMR/fid
- 1ai/C NMR/format.temp
- 1ai/C NMR/fq1list
- 1ai/C NMR/pdata/
- 1ai/C NMR/pdata/1/
- 1ai/C NMR/pdata/1/1i
- 1ai/C NMR/pdata/1/1r
- 1ai/C NMR/pdata/1/auditp.txt
- 1ai/C NMR/pdata/1/outd
- 1ai/C NMR/pdata/1/proc
- 1ai/C NMR/pdata/1/procs
- 1ai/C NMR/pdata/1/thumb.png
- 1ai/C NMR/pdata/1/title
- 1ai/C NMR/precom.output
- 1ai/C NMR/pulseprogram
- 1ai/C NMR/scon2
- 1ai/C NMR/shimvalues
- 1ai/C NMR/specpar
- 1ai/C NMR/topshimreport
- 1ai/C NMR/uxnmr.info
- 1ai/C NMR/uxnmr.par
- 1ai/C NMR/vtc_pid_settings
- 1ai/H NMR/
- 1ai/H NMR/acqu
- 1ai/H NMR/acqus
- 1ai/H NMR/audita.txt
- 1ai/H NMR/fid
- 1ai/H NMR/format.temp
- 1ai/H NMR/pdata/
- 1ai/H NMR/pdata/1/
- 1ai/H NMR/pdata/1/1i
- 1ai/H NMR/pdata/1/1r
- 1ai/H NMR/pdata/1/auditp.txt
- 1ai/H NMR/pdata/1/outd
- 1ai/H NMR/pdata/1/proc
- 1ai/H NMR/pdata/1/procs
- 1ai/H NMR/pdata/1/thumb.png
- 1ai/H NMR/pdata/1/title
- 1ai/H NMR/pulseprogram
- 1ai/H NMR/scon2
- 1ai/H NMR/shimvalues
- 1ai/H NMR/specpar
- 1ai/H NMR/uxnmr.info
- 1ai/H NMR/uxnmr.par
- 1ai/H NMR/vtc_pid_settings
- 1aj/
[truncated: 5,351 more entries]
