# Supplementary material for: Gold-Catalyzed “Back-to-Front” Synthesis of 4-Silyloxyindoles
Source: Org Lett. 2024 Jun 5;26(23):4969–74. doi: 10.1021/acs.orglett.4c01581 (PMC11187626; doi:10.1021/acs.orglett.4c01581)
Supplement: Supplementary file 2 — ol4c01581_si_002.zip [file ol4c01581_si_002.zip › 10/C NMR/pdata/1/auditp.txt]

##TITLE= Audit trail, TopSpin 3.6.4
##JCAMPDX= 5.01
##ORIGIN= Bruker BioSpin GmbH
##OWNER= QO-3
$$ C:/RMN Usuarios/QO-3/Miguel Angel/MAM-1167-colC/1/pdata/1/auditp.txt
##AUDIT TRAIL=  $$ (NUMBER, WHEN, WHO, WHERE, PROCESS, VERSION, WHAT)
(   1,<2024-04-17 14:03:01.800 +0200>,<QO-3>,<fosforo>,<go4>,<TopSpin 3.6.4>,
      <acquisition in progress>)
(   2,<2024-04-17 14:15:01.608 +0200>,<QO-3>,<fosforo>,<proc1d>,<TopSpin 3.6.4>,
      <Start of raw data processing
       ft FT_mod = 6 PKNL = 1 SI = 32K 
       data hash MD5: 32K
       EF F7 7A 71 68 41 43 EA 58 2E 38 13 0C FB 56 A1>)
(   3,<2024-04-17 14:15:02.510 +0200>,<QO-3>,<fosforo>,<proc1d>,<TopSpin 3.6.4>,
      <apk 
       data hash MD5: 32K
       7A A4 70 7C 9E 06 BE 4D E7 53 36 1B 3C F6 85 5F>)
(   4,<2024-04-17 14:15:05.467 +0200>,<QO-3>,<fosforo>,<proc1d>,<TopSpin 3.6.4>,
      <abs n ABSG = 5 
       data hash MD5: 32K
       F2 15 A2 6C 65 0D F3 39 8C 93 D9 48 9A B3 F0 49>)
##END=

$$ hash MD5
$$ A3 BC 03 82 D1 41 F1 8A 0F 59 C9 B9 FB 42 98 D2
