# Supplementary material for: Gold-Catalyzed “Back-to-Front” Synthesis of 4-Silyloxyindoles
Source: Org Lett. 2024 Jun 5;26(23):4969–74. doi: 10.1021/acs.orglett.4c01581 (PMC11187626; doi:10.1021/acs.orglett.4c01581)
Supplement: Supplementary file 2 — ol4c01581_si_002.zip [file ol4c01581_si_002.zip › 10/H NMR/audita.txt]

##TITLE= Audit trail, TopSpin 3.6.4
##JCAMPDX= 5.01
##ORIGIN= Bruker BioSpin GmbH
##OWNER= QO-3
$$ C:/RMN Usuarios/QO-3/Miguel Angel/MAM-1167-colH/1/audita.txt
##AUDIT TRAIL=  $$ (NUMBER, WHEN, WHO, WHERE, PROCESS, VERSION, WHAT)
(   1,<2024-04-17 14:27:51.894 +0200>,<QO-3>,<fosforo>,<go4>,<TopSpin 3.6.4>,
      <created by zg on data set with UUID 'c5f42c30-fcb5-11ee-870c-6805ca5a771a'
       started at 2024-04-17 14:26:53.608 +0200,
       POWCHK enabled, PULCHK disabled,
       completed at 2024-04-17 14:27:51.879 +0200

       configuration hash MD5:
       94 A6 76 15 82 0A 28 27 74 C3 73 9F 03 74 5D C5
       data hash MD5: 30046
       C3 77 FD 20 6B 39 14 1E 11 9A D9 8C 2A 7B D5 AB
>)
##END=

$$ hash MD5
$$ 3C 56 B8 C6 71 F2 AE D3 83 23 77 A5 21 4B 5B 1F
