# Supplementary material for: Gold-Catalyzed “Back-to-Front” Synthesis of 4-Silyloxyindoles
Source: Org Lett. 2024 Jun 5;26(23):4969–74. doi: 10.1021/acs.orglett.4c01581 (PMC11187626; doi:10.1021/acs.orglett.4c01581)
Supplement: Supplementary file 2 — ol4c01581_si_002.zip [file ol4c01581_si_002.zip › 10/H NMR/shimvalues]

# Wed Apr 17 14:27:25 2024
#$$PROBEIDENTIFIER=Z104275_0392
#$$PROBENAME=PA BBO 300S1 BBF-H-D-05 Z
#$$SHIMID=313232
#
# Active Shim Gradients
#
Z           		-2936           
Z2          		-342            
Z3          		-1080           
Z4          		811             
Z5          		-1291           
Z6          		82              
X           		-3              
XZ          		-3707           
XZ2         		11522           
XZ3         		-1593           
Y           		-2071           
YZ          		1048            
YZ2         		-4967           
YZ3         		-1950           
XY          		618             
XYZ         		-4543           
(X2-Y2)     		514             
(X2-Y2)Z    		-2001           
X3          		6040            
Y3          		4224            
#
# Lock Parameter
#
FIELD		5630.934
LOCKPHASE		67.215  
LOCKPOWER		-30.000 
LOCKGAIN		114.622 
LOCKDC		-75.000 
LOCKSHIFT		7.240   
LOOPGAIN		-12.000 
LOOPTIME		0.400   
LOOPFILTER		100.000 
#
IEEE64_VERSION_CODE 1
#
# Shim currents 
#
SHIM_SETTING [1 ]  -1423.97171251  
SHIM_SETTING [2 ]  -169.05786910   
SHIM_SETTING [3 ]  -567.94805197   
SHIM_SETTING [4 ]  426.82896086    
SHIM_SETTING [5 ]  -679.27505023   
SHIM_SETTING [6 ]  -1.57800000     
SHIM_SETTING [7 ]  -1950.07499996  
SHIM_SETTING [8 ]  6060.39899986   
SHIM_SETTING [9 ]  270.11799999    
SHIM_SETTING [10]  325.06499999    
SHIM_SETTING [11]  -1089.34599998  
SHIM_SETTING [12]  551.16999999    
SHIM_SETTING [13]  -2612.39199994  
SHIM_SETTING [14]  -1025.62299998  
SHIM_SETTING [15]  43.07584249     
SHIM_SETTING [16]  -1052.49199998  
SHIM_SETTING [17]  -837.70099998   
SHIM_SETTING [18]  -2389.79299995  
SHIM_SETTING [19]  3177.07399993   
SHIM_SETTING [20]  2221.68999995   
