# Supplementary material for: Gold-Catalyzed “Back-to-Front” Synthesis of 4-Silyloxyindoles
Source: Org Lett. 2024 Jun 5;26(23):4969–74. doi: 10.1021/acs.orglett.4c01581 (PMC11187626; doi:10.1021/acs.orglett.4c01581)
Supplement: Supplementary file 2 — ol4c01581_si_002.zip [file ol4c01581_si_002.zip › 1aa/C NMR/pdata/1/auditp.txt]

##TITLE= Audit trail, TopSpin 3.6.4
##JCAMPDX= 5.01
##ORIGIN= Bruker BioSpin GmbH
##OWNER= QO-3
$$ C:/RMN Usuarios/QO-3/Miguel Angel/MAM-841-col/2/pdata/1/auditp.txt
##AUDIT TRAIL=  $$ (NUMBER, WHEN, WHO, WHERE, PROCESS, VERSION, WHAT)
(   1,<2023-04-26 10:10:29.950 +0200>,<QO-3>,<fosforo>,<go4>,<TopSpin 3.6.4>,
      <acquisition in progress>)
(   2,<2023-04-26 10:25:51.554 +0200>,<QO-3>,<fosforo>,<proc1d>,<TopSpin 3.6.4>,
      <Start of raw data processing
       ef LB = 1 FT_mod = 6 PKNL = 1 SI = 32K 
       data hash MD5: 32K
       76 3C 63 80 99 3B FD 8A 06 2A A4 76 8E 03 02 6F>)
(   3,<2023-04-26 10:25:52.836 +0200>,<QO-3>,<fosforo>,<proc1d>,<TopSpin 3.6.4>,
      <apk 
       data hash MD5: 32K
       1D 23 52 A8 75 72 8C 13 7D D7 16 FB A8 E3 F1 28>)
(   4,<2023-04-26 10:25:56.851 +0200>,<QO-3>,<fosforo>,<proc1d>,<TopSpin 3.6.4>,
      <abs n ABSG = 5 
       data hash MD5: 32K
       4F 60 40 73 A3 6A 77 86 80 65 C4 59 FD 78 30 BD>)
##END=

$$ hash MD5
$$ 7C FC 0C 8A 35 D5 30 15 7C 10 0E C5 94 88 1B EA
