# Supplementary material for: Gold-Catalyzed “Back-to-Front” Synthesis of 4-Silyloxyindoles
Source: Org Lett. 2024 Jun 5;26(23):4969–74. doi: 10.1021/acs.orglett.4c01581 (PMC11187626; doi:10.1021/acs.orglett.4c01581)
Supplement: Supplementary file 2 — ol4c01581_si_002.zip [file ol4c01581_si_002.zip › 1aa/H NMR/audita.txt]

##TITLE= Audit trail, TopSpin 3.6.4
##JCAMPDX= 5.01
##ORIGIN= Bruker BioSpin GmbH
##OWNER= QO-3
$$ C:/RMN Usuarios/QO-3/Miguel Angel/MAM-841-col/1/audita.txt
##AUDIT TRAIL=  $$ (NUMBER, WHEN, WHO, WHERE, PROCESS, VERSION, WHAT)
(   1,<2023-04-26 10:08:35.009 +0200>,<QO-3>,<fosforo>,<go4>,<TopSpin 3.6.4>,
      <created by zg on data set with UUID '67e646f2-e409-11ed-85b8-6805ca5a771a'
       started at 2023-04-26 10:07:36.777 +0200,
       POWCHK enabled, PULCHK disabled,
       completed at 2023-04-26 10:08:34.987 +0200

       configuration hash MD5:
       94 EC FC 2E 43 B2 97 90 DF 6C 65 B3 80 60 C6 C0
       data hash MD5: 30046
       2F 72 C9 B3 D5 44 F1 1D 5D CB 55 8B 52 EF 73 A2
>)
##END=

$$ hash MD5
$$ 73 70 2D 78 2D AA 7C 52 08 0F E0 ED F7 B7 51 65
