# Supplementary material for: Gold-Catalyzed “Back-to-Front” Synthesis of 4-Silyloxyindoles
Source: Org Lett. 2024 Jun 5;26(23):4969–74. doi: 10.1021/acs.orglett.4c01581 (PMC11187626; doi:10.1021/acs.orglett.4c01581)
Supplement: Supplementary file 2 — ol4c01581_si_002.zip [file ol4c01581_si_002.zip › 1ab/C NMR/pdata/1/auditp.txt]

##TITLE= Audit trail, TopSpin 3.6.4
##JCAMPDX= 5.01
##ORIGIN= Bruker BioSpin GmbH
##OWNER= QO-3
$$ C:/RMN Usuarios/QO-3/Miguel Angel/MAM-870-col/2/pdata/1/auditp.txt
##AUDIT TRAIL=  $$ (NUMBER, WHEN, WHO, WHERE, PROCESS, VERSION, WHAT)
(   1,<2023-05-18 11:40:34.104 +0200>,<QO-3>,<fosforo>,<go4>,<TopSpin 3.6.4>,
      <acquisition in progress>)
(   2,<2023-05-18 11:43:04.943 +0200>,<QO-3>,<fosforo>,<proc1d>,<TopSpin 3.6.4>,
      <Start of raw data processing
       ft FT_mod = 6 PKNL = 1 SI = 32K 
       data hash MD5: 32K
       88 4E 97 4C 94 1D 83 41 6B 6C 99 0C E7 FF D5 5D>)
(   3,<2023-05-18 11:43:06.458 +0200>,<QO-3>,<fosforo>,<proc1d>,<TopSpin 3.6.4>,
      <apk 
       data hash MD5: 32K
       74 03 51 DE 67 01 67 E6 C5 43 5B 05 15 26 62 3B>)
(   4,<2023-05-18 11:43:09.225 +0200>,<QO-3>,<fosforo>,<proc1d>,<TopSpin 3.6.4>,
      <abs n ABSG = 5 
       data hash MD5: 32K
       28 95 D9 E4 62 B7 15 9B 9D E3 14 A0 09 8D 6F 19>)
##END=

$$ hash MD5
$$ B1 23 71 02 C4 A9 ED C3 49 DB 7E A3 6C 5B E4 AF
