# Supplementary material for: Gold-Catalyzed “Back-to-Front” Synthesis of 4-Silyloxyindoles
Source: Org Lett. 2024 Jun 5;26(23):4969–74. doi: 10.1021/acs.orglett.4c01581 (PMC11187626; doi:10.1021/acs.orglett.4c01581)
Supplement: Supplementary file 2 — ol4c01581_si_002.zip [file ol4c01581_si_002.zip › 1ab/H NMR/audita.txt]

##TITLE= Audit trail, TopSpin 3.6.4
##JCAMPDX= 5.01
##ORIGIN= Bruker BioSpin GmbH
##OWNER= QO-3
$$ C:/RMN Usuarios/QO-3/Miguel Angel/MAM-870-col/1/audita.txt
##AUDIT TRAIL=  $$ (NUMBER, WHEN, WHO, WHERE, PROCESS, VERSION, WHAT)
(   1,<2023-05-18 11:39:10.020 +0200>,<QO-3>,<fosforo>,<go4>,<TopSpin 3.6.4>,
      <created by zg on data set with UUID 'b46d2e20-f55f-11ed-bca0-6805ca5a771a'
       started at 2023-05-18 11:38:11.673 +0200,
       POWCHK enabled, PULCHK disabled,
       completed at 2023-05-18 11:39:10.004 +0200

       configuration hash MD5:
       94 EC FC 2E 43 B2 97 90 DF 6C 65 B3 80 60 C6 C0
       data hash MD5: 30046
       6C D1 27 03 43 47 30 A7 E4 50 2F F3 0D 03 DE C2
>)
##END=

$$ hash MD5
$$ B4 8D CF 62 FA B0 3F FA 97 10 CF 63 35 98 EC 7E
