# Supplementary material for: Gold-Catalyzed “Back-to-Front” Synthesis of 4-Silyloxyindoles
Source: Org Lett. 2024 Jun 5;26(23):4969–74. doi: 10.1021/acs.orglett.4c01581 (PMC11187626; doi:10.1021/acs.orglett.4c01581)
Supplement: Supplementary file 2 — ol4c01581_si_002.zip [file ol4c01581_si_002.zip › 1af/C NMR/shimvalues]

# Fri May 12 13:36:33 2023
#$$PROBEIDENTIFIER=Z104275_0392
#$$PROBENAME=PA BBO 300S1 BBF-H-D-05 Z
#$$SHIMID=313232
#
# Active Shim Gradients
#
Z           		-2852           
Z2          		-391            
Z3          		-787            
Z4          		2064            
Z5          		-2613           
Z6          		-3512           
X           		-3              
XZ          		-3707           
XZ2         		11522           
XZ3         		-1593           
Y           		-2071           
YZ          		1048            
YZ2         		-4967           
YZ3         		-1950           
XY          		618             
XYZ         		-4543           
(X2-Y2)     		514             
(X2-Y2)Z    		-2001           
X3          		6040            
Y3          		4224            
#
# Lock Parameter
#
FIELD		5611.347
LOCKPHASE		65.271  
LOCKPOWER		-30.000 
LOCKGAIN		115.272 
LOCKDC		-75.000 
LOCKSHIFT		7.240   
LOOPGAIN		-12.000 
LOOPTIME		0.400   
LOOPFILTER		100.000 
#
IEEE64_VERSION_CODE 1
#
# Shim currents 
#
SHIM_SETTING [1 ]  -1383.22612081  
SHIM_SETTING [2 ]  -193.35610688   
SHIM_SETTING [3 ]  -413.92655651   
SHIM_SETTING [4 ]  1085.60261848   
SHIM_SETTING [5 ]  -1374.59634978  
SHIM_SETTING [6 ]  -1.57800000     
SHIM_SETTING [7 ]  -1950.07499997  
SHIM_SETTING [8 ]  6060.39899990   
SHIM_SETTING [9 ]  270.11800000    
SHIM_SETTING [10]  325.06499999    
SHIM_SETTING [11]  -1089.34599998  
SHIM_SETTING [12]  551.16999999    
SHIM_SETTING [13]  -2612.39199996  
SHIM_SETTING [14]  -1025.62299998  
SHIM_SETTING [15]  -1847.34555366  
SHIM_SETTING [16]  -1052.49199998  
SHIM_SETTING [17]  -837.70099999   
SHIM_SETTING [18]  -2389.79299996  
SHIM_SETTING [19]  3177.07399995   
SHIM_SETTING [20]  2221.68999996   
