# Supplementary material for: Gold-Catalyzed “Back-to-Front” Synthesis of 4-Silyloxyindoles
Source: Org Lett. 2024 Jun 5;26(23):4969–74. doi: 10.1021/acs.orglett.4c01581 (PMC11187626; doi:10.1021/acs.orglett.4c01581)
Supplement: Supplementary file 2 — ol4c01581_si_002.zip [file ol4c01581_si_002.zip › 1af/H NMR/audita.txt]

##TITLE= Audit trail, TopSpin 3.6.4
##JCAMPDX= 5.01
##ORIGIN= Bruker BioSpin GmbH
##OWNER= QO-3
$$ C:/RMN Usuarios/QO-3/Miguel Angel/MAM-860-col/1/audita.txt
##AUDIT TRAIL=  $$ (NUMBER, WHEN, WHO, WHERE, PROCESS, VERSION, WHAT)
(   1,<2023-05-12 13:34:43.988 +0200>,<QO-3>,<fosforo>,<go4>,<TopSpin 3.6.4>,
      <created by zg on data set with UUID 'dae6deda-f0b8-11ed-9a82-6805ca5a771a'
       started at 2023-05-12 13:33:45.628 +0200,
       POWCHK enabled, PULCHK disabled,
       completed at 2023-05-12 13:34:43.957 +0200

       configuration hash MD5:
       94 EC FC 2E 43 B2 97 90 DF 6C 65 B3 80 60 C6 C0
       data hash MD5: 30046
       8C 78 0B FB 4F D6 E6 CD 30 83 7D E8 0B 54 F3 60
>)
##END=

$$ hash MD5
$$ 76 6E AD 00 D6 73 CC 6B 6C F9 57 F1 A1 98 D7 EA
