# Supplementary material for: Gold-Catalyzed “Back-to-Front” Synthesis of 4-Silyloxyindoles
Source: Org Lett. 2024 Jun 5;26(23):4969–74. doi: 10.1021/acs.orglett.4c01581 (PMC11187626; doi:10.1021/acs.orglett.4c01581)
Supplement: Supplementary file 2 — ol4c01581_si_002.zip [file ol4c01581_si_002.zip › 1ah/H NMR/audita.txt]

##TITLE= Audit trail, TopSpin 3.6.4
##JCAMPDX= 5.01
##ORIGIN= Bruker BioSpin GmbH
##OWNER= QO-3
$$ C:/RMN Usuarios/QO-3/Miguel Angel/MAM-853-col/1/audita.txt
##AUDIT TRAIL=  $$ (NUMBER, WHEN, WHO, WHERE, PROCESS, VERSION, WHAT)
(   1,<2023-05-05 10:37:43.956 +0200>,<QO-3>,<fosforo>,<go4>,<TopSpin 3.6.4>,
      <created by zg on data set with UUID 'f9964e72-eb1f-11ed-8f04-6805ca5a771a'
       started at 2023-05-05 10:36:48.271 +0200,
       POWCHK enabled, PULCHK disabled,
       terminated by command 'halt'
       configuration hash MD5:
       94 EC FC 2E 43 B2 97 90 DF 6C 65 B3 80 60 C6 C0
       data hash MD5: 30046
       07 90 50 17 02 04 75 4F 11 41 C4 F3 9A 56 E4 1F
>)
##END=

$$ hash MD5
$$ 5D 35 DC 60 4F F1 CE 93 1C BA 04 38 29 14 02 96
